# Supplementary material for: The effect of increasing availability of vegetarian meals on their sales in worksite cafeterias: a stepped-wedge cluster randomised controlled trial
Source: Int J Behav Nutr Phys Act. 2026 Apr 15;23:36. doi: 10.1186/s12966-026-01889-x (PMC13085307; doi:10.1186/s12966-026-01889-x)
Supplement: Supplementary file 1 — Supplementary Material 1. [file 12966_2026_1889_MOESM1_ESM.xlsx]

## Sheet: Sheet2
	Table S1. Model outputs for all outcomes.
	Outcome	Model	Term	Odds Ratio/ Beta	95% Confidence Interval	p-value	Marginal R²	Random Intercept SD (site)	Notes
	Proportion of vegetarin meals sold	GLMM	(Intercept)	0.3	0.23 – 0.40	<0.001	0.007	0.3396
			Intervention	1.41	1.28 – 1.55	<0.001
			Time (week number)	0.99	0.97 – 1.01	0.15
	Proportion of vegetarin meals sold (per-protocol analysis)	GLMM	(Intercept)	0.32	0.24 – 0.42	<0.001	0.01	0.3332
			Intervention	1.63	1.46 – 1.82	<0.001
			Time (week number)	0.97	0.95 – 0.99	0.004
	Proportion of vegetarin meals sold (extended period)	GLMM	(Intercept)	0.36	0.27 – 0.47	<0.001	0.004	0.3437
			Intervention	1.45	1.36 – 1.56	<0.001
			Time (week number)	0.98	0.97 – 0.98	<0.001
	Proportion of vegetarin meals sold (negative control in matched sites)	GLMM	(Intercept)	0.15	0.10 – 0.23	<0.001	0.002	0.4859
			Intervention	0.9	0.77 – 1.05	0.165
			Time (week number)	1.06	1.02 – 1.09	0.001
	Energy (kcal) per meal sold	LMM	(Intercept)	494.64	467.08 – 522.20	<0.001	0.008	33.81
			Intervention	-26.06	-34.42 – -17.71	<0.001
			Time (week number)	-3.79	-5.45 – -2.13	<0.001
	Total fat (g) per meal sold	LMM	(Intercept)	21.31	19.62 – 23.00	<0.001	0.008	2.091	not pre-registered
			Intervention	-0.59	-1.00 – -0.18	0.005
			Time (week number)	-0.36	-0.44 – -0.28	<0.001
	Saturated fat (g) per meal sold	LMM	(Intercept)	5.37	4.41 – 6.33	<0.001	0.005	1.197	not pre-registered
			Intervention	-0.49	-0.64 – -0.34	<0.001
			Time (week number)	-0.03	-0.06 – 0.00	0.064
	Sugar (g) per meal sold	LMM	(Intercept)	8.3	7.89 – 8.70	<0.001	0	0.4717	not pre-registered
			Intervention	0.09	-0.14 – 0.33	0.427
			Time (week number)	-0.02	-0.06 – 0.03	0.464
	Salt (g) per meal sold	LMM	(Intercept)	1.37	1.26 – 1.47	<0.001	0.001	0.1278	not pre-registered
			Intervention	-0.05	-0.08 – -0.02	0.004
			Time (week number)	0	-0.00 – 0.01	0.581
	Protein (g) per meal sold	LMM	(Intercept)	26.24	24.93 – 27.56	<0.001	0.007	1.6	not pre-registered
			Intervention	-2.04	-2.52 – -1.57	<0.001
			Time (week number)	0.07	-0.03 – 0.16	0.171
	Fibre (g) per meal sold	LMM	(Intercept)	4.71	3.68 – 5.74	<0.001	0	1.28	not pre-registered
			Intervention	0.11	-0.05 – 0.26	0.17
			Time (week number)	0	-0.03 – 0.03	0.797
	Carbohydrates (g) per meal sold	LMM	(Intercept)	50.82	46.64 – 54.99	<0.001	0.003	5.124	not pre-registered
			Intervention	-1.48	-2.73 – -0.23	0.02
			Time (week number)	-0.58	-0.83 – -0.33	<0.001
	Portion size (g)	LMM	(Intercept)	336.3	312.72 – 359.88	<0.001	0.002	29.11	not pre-registered
			Intervention	-13.65	-19.49 – -7.80	<0.001
			Time (week number)	0.43	-0.73 – 1.59	0.466
	Energy (kcal) per 100g	LMM	(Intercept)	157.14	145.38 – 168.91	<0.001	0.004	14.6	not pre-registered
			Intervention	-6.01	-8.30 – -3.71	<0.001
			Time (week number)	-0.6	-1.05 – -0.14	0.01
	Total fat (g) per 100g	LMM	(Intercept)	7.14	6.41 – 7.88	<0.001	0.003	0.9084	not pre-registered
			Intervention	-0.24	-0.39 – -0.08	0.002
			Time (week number)	-0.06	-0.09 – -0.03	<0.001
	Saturated fat (g) per 100g	LMM	(Intercept)	1.91	1.54 – 2.28	<0.001	0.002	0.4587	not pre-registered
			Intervention	-0.16	-0.22 – -0.09	<0.001
			Time (week number)	0	-0.01 – 0.02	0.651
	Sugar (g) per 100g	LMM	(Intercept)	2.43	2.24 – 2.61	<0.001	0	0.2273	not pre-registered
			Intervention	-0.03	-0.09 – 0.03	0.409
			Time (week number)	0.01	-0.00 – 0.02	0.054
	Salt (g) per 100g	LMM	(Intercept)	0.44	0.40 – 0.49	<0.001	0.001	0.05338	not pre-registered
			Intervention	-0.02	-0.03 – -0.01	<0.001
			Time (week number)	0	0.00 – 0.01	0.001
	Protein (g) per 100g	LMM	(Intercept)	8.4	7.89 – 8.92	<0.001	0.001	0.6255	not pre-registered
			Intervention	-0.37	-0.58 – -0.17	<0.001
			Time (week number)	0.1	0.05 – 0.14	<0.001
	Fibre (g) per 100g	LMM	(Intercept)	1.37	1.16 – 1.58	<0.001	0.003	0.2589	not pre-registered
			Intervention	0.12	0.08 – 0.15	<0.001
			Time (week number)	-0.01	-0.02 – -0.01	<0.001
	Carbohydrates (g) per 100g	LMM	(Intercept)	15.09	13.71 – 16.47	<0.001	0.003	1.708	not pre-registered
			Intervention	0.02	-0.31 – 0.36	0.886
			Time (week number)	-0.24	-0.31 – -0.17	<0.001
	GHG emissions per meal (kg CO2-eq)	LMM	(Intercept)	1.9	1.77 – 2.02	<0.001	0.002	0.1491
			Intervention	-0.16	-0.22 – -0.11	<0.001
			Time (week number)	0.03	0.02 – 0.04	<0.001
	Biodiversity loss per meal (species.year*10-14)	LMM	(Intercept)	28.18	23.25 – 33.11	<0.001	0.001	6.098
			Intervention	-1.49	-2.62 – -0.37	0.009
			Time (week number)	0.34	0.12 – 0.56	0.003
	Eutrophication potential per meal (g PO4-eq)	LMM	(Intercept)	10.08	8.39 – 11.77	<0.001	0.001	2.084
			Intervention	-0.71	-1.14 – -0.28	0.001
			Time (week number)	0.14	0.06 – 0.23	0.001
	Water scarcity per meal (L-eq)	LMM	(Intercept)	4768.28	4455.03 – 5081.53	<0.001	0.007	378.6
			Intervention	-637.43	-764.47 – -510.38	<0.001
			Time (week number)	77.94	52.71 – 103.17	<0.001
	GHG emissions per 100g (kg CO2-eq)	LMM	(Intercept)	0.61	0.55 – 0.67	<0.001	0.003	0.07628	not pre-registered
			Intervention	-0.05	-0.07 – -0.03	<0.001
			Time (week number)	0.01	0.01 – 0.02	<0.001
	Biodiversity loss per 100g (species.year*10-14)	LMM	(Intercept)	9.26	7.47 – 11.04	<0.001	0.001	2.214	not pre-registered
			Intervention	-0.41	-0.79 – -0.04	0.029
			Time (week number)	0.2	0.13 – 0.27	<0.001
	Eutrophication potential per 100g (g PO4-eq)	LMM	(Intercept)	3.18	2.59 – 3.76	<0.001	0.001	0.7257	not pre-registered
			Intervention	-0.21	-0.33 – -0.09	0.001
			Time (week number)	0.07	0.04 – 0.09	<0.001
	Water scarcity per 100g (L-eq)	LMM	(Intercept)	1560.19	1407.38 – 1712.99	<0.001	0.006	187.8	not pre-registered
			Intervention	-197.34	-241.20 – -153.48	<0.001
			Time (week number)	37.1	28.40 – 45.80	<0.001
	Meals sold per site-week	LMM	(Intercept)	649.86	128.52 – 1171.20	0.016	0.001	627.5
			Intervention	-19.05	-115.50 – 77.40	0.691
			Time (week number)	-5.75	-26.80 – 15.31	0.584
	Other food items sold per site-week	LMM	(Intercept)	1851.15	387.00 – 3315.31	0.015	0	1765.2
			Intervention	-54.56	-266.80 – 157.68	0.606
			Time (week number)	12.56	-33.77 – 58.88	0.586
	Proportion of vegetarian non-meal food sold	GLMM	(Intercept)	2.84	1.82 – 4.43	<0.001	0	0.5626
			Intervention	1.06	1.00 – 1.13	0.043
			Time (week number)	1	0.99 – 1.02	0.464
	Cafeteria revenue per site-week (GBP)	LMM	(Intercept)	1982.28	510.79 – 3453.77	0.01	0.002	1766.8
			Intervention	-98.43	-436.03 – 239.17	0.558
			Time (week number)	-19.02	-92.74 – 54.70	0.604
	Price per meal (GBP)	LMM	(Intercept)	3.15	2.93 – 3.37	<0.001	0.002	0.2736	not pre-registered
			Intervention	-0.08	-0.12 – -0.04	<0.001
			Time (week number)	0	-0.01 – 0.00	0.39
	Food waste per site-week (kg)	LMM	(Intercept)	56.72	30.51 – 82.93	<0.001	0.022	9.47
			Intervention	-8.25	-48.38 – 31.87	0.679
			Time (week number)	-1.55	-11.16 – 8.07	0.746
	Food waste per site-week (GBP)	LMM	(Intercept)	214.06	52.37 – 375.75	0.011	0.021	0
			Intervention	-61.64	-306.80 – 183.53	0.613
			Time (week number)	27.48	-33.06 – 88.02	0.363
	Note. All models had the same predictors (intervention, time (week number)), and random intercept for site.
